# Supplementary material for: The Clinical Impact of Hepatic Arterial Infusion Chemotherapy New-FP for Hepatocellular Carcinoma with Preserved Liver Function
Source: Cancers (Basel). 2022 Oct 5;14(19):4873. doi: 10.3390/cancers14194873 (PMC9562659; doi:10.3390/cancers14194873)
Supplement: Supplementary file 1 [file cancers-14-04873-s001.zip]

Archive with 1 entries (1 files):
- cancers-1896612-supplementary.pdf
